# Supplementary material for: AI-augmented physics-based docking for antibody-antigen complex prediction
Source: Bioinformatics. 2025 Mar 26;41(4):btaf129. doi: 10.1093/bioinformatics/btaf129 (PMC11978387; doi:10.1093/bioinformatics/btaf129)
Supplement: btaf129_Supplementary_Data [file btaf129_supplementary_data.zip]

Archive with 2 entries (2 files):
- Benchmark_Dataset.xlsx
- AF2-AbModels_Manuscript_SI_Bioinformatics_Corrected_Final.docx
